# Supplementary material for: Substantively Lowered Levels of Pantothenic Acid (Vitamin B5) in Several Regions of the Human Brain in Parkinson’s Disease Dementia
Source: Metabolites. 2021 Aug 25;11(9):569. doi: 10.3390/metabo11090569 (PMC8468190; doi:10.3390/metabo11090569)
Supplement: Supplementary file 1 [file metabolites-11-00569-s001.zip]

Archive with 2 entries (2 files):
- B5 Paper - Supplementary Material A (Tables) 2.0.pdf
- B5 Paper - Supplementary Material B (Raw Data).xlsx
