# Supplementary material for: Substantively Lowered Levels of Pantothenic Acid (Vitamin B5) in Several Regions of the Human Brain in Parkinson’s Disease Dementia
Source: Metabolites. 2021 Aug 25;11(9):569. doi: 10.3390/metabo11090569 (PMC8468190; doi:10.3390/metabo11090569)
Supplement: Supplementary file 1 [file metabolites-11-00569-s001.zip › B5 Paper - Supplementary Material B (Raw Data).xlsx]

## Sheet: Sheet1
			Pantothenic Acid Concentration (µmol/kg wet-weight)
	Sample ID	Status	CB	MCX	PVC	HP	SN	MTG	MED	CG	PONS
	C1/C11	C	46.2	50.2	56	59.3	53.2	47.9	43.8	58.7	62.3
	C2	C	81.9	49.6	56.2	61.8	61.6	42.5	45.1	45.2	66.4
	C3	C	83.7	67.5	62.2	56	68.6	49.8	42.7	61.7	78.3
	C4/C12	C	68.1	69.1	53	63.9	48.8	53.8	52.5	63.3	75.3
	C5	C	49.4	29.7	37.3	38.1	47.5	24.6	28.7	39.8	47.3
	C6	C	157.2	85.9	101.1	160.6	121.4	84.6	53.8	76	129.4
	C7	C	58.2	56.5	59.4	58.4	81	50.3	44.2	62.2	64.7
	C8	C	73.2	59.6	70.9	72.4	74.4	50.6	68.2	71.9	66.6
	C9	C	71.9	44.3	53.6	42.3	88	27.2	41.8	73.3	59.3
	PDD1	PDD	45.4	30.4	42.9	44.3	57.1	95.3	36.5	46.8	49.1
	PDD2	PDD	28.2	26.7	25.6	28.9	27.6	32.5	24.4	23.8	39
	PDD3	PDD	34.1	27.3	29.4	*	30.1	19.7	1.8	36	31
	PDD4	PDD	120.4	75.1	105	107.1	83.8	42.9	65	81.6	103.5
	PDD5	PDD	65.2	88.3	100.6	126.3	74.3	80.8	39.4	87.7	83.3
	PDD6	PDD	33.3	36.2	67.7	73.6	39.1	33.4	3.8	39.7	48.3
	PDD7	PDD	26.2	42.3	44.3	34.8	41.8	34.8	23.7	39.8	31.1
	PDD8	PDD	17.5	17.8	13.4	19.8	17.1	*	10.7	19.3	16.9
	PDD9	PDD	41.2	67.8	62.6	39.3	43.5	14.4	38.4	47.3	31.7
		AVG C	76.6444	56.9333	61.0778	68.0889	71.6111	47.9222	46.7556	61.3444	72.1778
		AVG PDD	45.7222	45.7667	54.6111	59.2625	46.0444	44.225	27.0778	46.8889	48.2111
		SD C	32.9456	16.2266	17.4587	36.2554	23.4345	17.3165	10.7674	12.2761	23.2496
		SD PDD	31.1262	24.9534	32.2262	39.075	21.9403	28.7418	20.2316	23.4129	27.8742
		95%CI C	25.3242	12.4729	13.42	27.8684	18.0134	13.3107	8.27659	9.43625	17.8712
		95%CI PDD	23.9257	19.1808	24.7713	30.0357	16.8648	22.0929	15.5514	17.9968	21.426
		Fold-Change	0.59655	0.803864	0.894124	0.87037	0.642979	0.92285	0.579135	0.764354	0.66795
		P-Value (Mann-Whitney U)	0.008	0.3	0.5	0.4	0.02	0.4	0.008	0.1	0.0503
		* There was insufficient HP/MTG tissue for this sample
